# Supplementary material for: Constructing a cohesive pattern for collective navigation based on a swarm of robotics
Source: PeerJ Comput Sci. 2021 Jul 27;7:e626. doi: 10.7717/peerj-cs.626 (PMC8323727; doi:10.7717/peerj-cs.626)
Supplement: Supplemental Information 1 — To run the aggregation experiment: 1. Download CoppeliaSim V4.2.0 rev5: https://www.coppeliarobotics.com/downloads 2. Go to Tools menu, select File -> open scene -> choose file (Source_Code_of_Proposed_Algorithm) 3. From Simulation -> press start simulation [file peerj-cs-07-626-s001.zip]

Archive with 1 entries (1 files):
- Source_Code_of_Proposed_Algorithm.ttt
